# Supplementary material for: Identification of a spontaneously arising variant affecting thermotaxis behavior in a recombinant inbred Caenorhabditis elegans line
Source: G3 (Bethesda). 2023 Aug 12;13(10):jkad186. doi: 10.1093/g3journal/jkad186 (PMC10542565; doi:10.1093/g3journal/jkad186)
Supplement: jkad186_Supplementary_Data [file jkad186_supplementary_data.zip]

Archive with 7 entries (7 files):
- Figure_S1_G3-2023-404443.pdf
- Figure_S2_G3-2023-404443.pdf
- Figure_S3_G3-2023-404443.pdf
- Figure_S4_G3-2023-404443.pdf
- Table_S1_G3-2023-404443.docx
- Table_S2_G3-2023-404443.docx
- Table_S3_G3-2023-404443.docx
